# Supplementary material for: Tyrosinase-Based Biosensor—A New Tool for Chlorogenic Acid Detection in Nutraceutical Formulations
Source: Materials (Basel). 2022 Apr 29;15(9):3221. doi: 10.3390/ma15093221 (PMC9104151; doi:10.3390/ma15093221)
Supplement: Supplementary file 1 [file materials-15-03221-s001.zip]

Archive with 1 entries (1 files):
- materials-1628619-supplementary.pdf
